# Supplementary material for: Stable transgene expression and CRISPR-mediated knock-in system of a bacteria-derived antibiotic selection gene in the green alga Ulva prolifera
Source: BMC Plant Biol. 2025 Oct 6;25:1323. doi: 10.1186/s12870-025-07411-y (PMC12502233; doi:10.1186/s12870-025-07411-y)
Supplement: Supplementary file 2 — Supplementary Material 2. [file 12870_2025_7411_MOESM2_ESM.xlsx]

## Sheet: Sequences of oligonucleotide pr
Sequences of oligonucleotide primers and crRNAs used in this study.
Name	Type	Sequence	Descriptions	PCR product size (bp)
PstI-pUprbcS-F1	Primer	CCCCTGCAGCCGGCCTAAATAGCATGTAAA	pUpRbcS amplification	990 bp
BamHI-pUprbcS-R1	Primer	CCCGGATCCTTTGTTAGAGATGTTTGAGGTGGG
pRa7-MPF1	Primer	ACCAGGAGTTCTGGGAGCCGCTGGC	EcoRI mutagenesis
pRa7-MPR1	Primer	CGTTCCGCAGGCTCGCGTAGGAATC
aph7-F1	Primer	TCCCTGTTACTTCTCGACCG	aph7” sequencing and PCR confirmation	930 bp
aph7-R1	Primer	ATCGGTGAAGCCGGAGAGAT
aph7-R2	Primer	ATGCAGTTGCACCAGGCTGT
aph7KI-R1	Primer	TAATTCCCAAGCTTCCATGG	HygR cassette amplification	768 bp
pUpActin1-F1	Primer	TGTTAGGGAGGGTGTCTATGCG	Genomic PCR as a control	1597 bp
pUpActin1-R1	Primer	TCTCCAGGTTTAGACGTCTAC
UpActin1-F1	Primer	ATGGGAGACGAAGGAGAGGT	cDNA-PCR as a control	1114 bp
UpActin1-R1	Primer	CTATAGATGGGCCCGATTCG
UpAPT286F	Primer	AGCCCGGAATTCTGTTCTGG	UpAPT amplication	863 bp
UpAPT1148R	Primer	CTGTCAACGCCCCTGATTCT
UpAPT-gRNA1	gRNA	GAAGCG CGAGGCCTGATCTTTGG	Target site of UpAPT gene, underline indicated PAM sequence

## Sheet: List of vectors in this study
List of vectors in this study
Vector	Type	Category	Description
pPyElf1-aph7’’(original)	Exoression vector	Hygromycin B resistance	To clone full construct	Uji et al, 2014
pPyElf1-aph7’’(EcoRI removed)	Entry vector	Hygromycin B resistance	EcoRI removed
pUpRbcS-GUS	Entry vector	GUS reporter	To clone full construct
pRa7"	Expression vector	Hygromycin B resistance	Transgene

## Sheet: The sequence assembly of KI mut
The sequence assembly of KI mutants
KI-1	HygR cassette +2266bp	TAATTCCCAAGCTTCCATGGGATGACGGGCCCGGTACCCGCTTCAAATACGCCCAGCCCGCCCATGGAGAAAGAGGCCAAAATCAACGGAGGATCGTTACAACCAACAAAATTGCAAAACTCCTCCGCTTTTTACGTGTTGAAAAAGACTGATCAGCACGAAACGGGGAGCTAAGCTACCGCTTCAGCACTTGAGAGCAGTATCTTCCATCCACCGCCGTTCGTCAGGGGGCAAGGCTCAGATCAACGAGCGCCTCCATTTACACGGAGCGGGGATCGATCCTTATCAGGCGCCGGGGGCGGTGTCCGGCGGCCCCCAGAGGAACTGCGCCAGTTCCTCCGGATCGGTGAAGCCGGAGAGATCCAGCGGGGTCTCCTCGAACACCTCGAAGTCGTGCAG…
KI-2	HygR cassette +1757bp	CTCGATGTGTAGCATGTGCCCAGATTGCACTATGGCATGCCGTGGCGTTCGTCAACGACAAGACGCGTCGCTCCAGGGTAAGAGGACACGGGAGGCTCGCTGAAGCAATTTCTGTCCAAGCCGCTTCAGAGACGTCCATGGACATATCACCTTTGCCAGGGTTGTCATTTTTTTAAGTTGCGACAGCGCGATCATCGTTTTCGAGGCGTGCTTCGCAATTTTTGCGCCGCTGGCACAGGTGGAGTGGCGCCACCCGGGTTTGACGCATGTGCCCTCCACGTGCGCTTCACGAGACGACGGGGGAACGGGCGAAAAGCTTCAGCTCGAGTGAAGTTCAGATCCTCGCCGCTGTGATGCAGCGTATGCGCAGCAtaaatgcagctgcatcggcCACTGTCT…
KI-3	HygR cassette +2272bp	GCAGCCGGCCTAAATAGCATGTAAATGATGGCATAACGCCATTCCACCGAGGAAAAGAGATGATATTGCTACCTTCCTAATTTGGGGGGCTTCTGCTACTTTTCGCTTGTCCCAAGCGTGAATTGCTCGGTGGCACTCCAGCGGAAGTTGCAGGCACCGCGGTCTACTCAAAAGAAGCAGCTGTAGGCGGACATAAAGAGTGTTTAGAATGTACACATGCTGTTGAAATATGGCAATCCGTAGTCTTCATCACTCGTAGGCGTAACAATCAGCCTTGCTGGTCCATGTTCCGGACAAGCGCATGTATAGGAATCGCTGCCACAGCGACCGCCAGCTCTTCGCTTTTCTGTCTCAAGCTGCGCAGAGCGTGTACAATAGTGTGAGAAGTTTTCGAACGTA…
